# Supplementary material for: Treatment of Winery Wastewater by Combined Almond Skin Coagulant and Sulfate Radicals: Assessment of HSO5− Activators
Source: Int J Environ Res Public Health. 2023 Jan 30;20(3):2486. doi: 10.3390/ijerph20032486 (PMC9916210; doi:10.3390/ijerph20032486)
Supplement: Supplementary file 1 [file ijerph-20-02486-s001.zip]

Archive with 1 entries (1 files):
- ijerph-2163210-supplementary.pdf
